# Supplementary material for: The Drosophila ZAD zinc finger protein Kipferl guides Rhino to piRNA clusters
Source: eLife. 2022 Oct 4;11:e80067. doi: 10.7554/eLife.80067 (PMC9531945; doi:10.7554/eLife.80067)
Supplement: Figure 2—source data 1. [file elife-80067-fig2-data1.txt]

name	imputed_pValue	imputed_log2Foldchange
rhi-PA	5.78201046292927	10.348
cuff-PA	5.68176694752372	9.454
Del	4.18618198202693	5.382
ttk-PH	3.76471805990701	-5.528
Boot-PA	3.79574567826824	5.262
GstD1-PB	0.987564367075333	-3.306
Su(var)205-PB	2.03239380975881	3.489
lic-PA	1.68701449072945	-3.865
CG4452-PA	3.26382317081091	-4.3
Nup98-96-PA	0.280124031723285	-1.844
Cp36-PA	0.724435745451556	-2.796
CG2678	3.4099606463133	3.98
Sf3b3-PA	1.28427728454414	-1.548
Ccp84Ae-PA	0.0667372569063228	-0.262
Trf2-PE	2.08881494897881	2.782
dikar-PF	0.123587809918957	0.222
Jafrac1-PD	1.31272303835317	-3.839
Jarid2-PD	2.18304313491647	-2.352
Cp15-PA	0.32429331366407	1.812
Sirt1-PA	0.161286002149752	0.435
tho2-PB	1.47451230885007	2.007
Gabat-PB	0.855457548416714	-1.562
tou-PE	0.0271220762336228	-0.077
Cdc5-PB	1.72717410249975	-2.385
Claspin-PA	2.43558642060652	2.993
Dhc64C-PI	0.513069626406196	-0.771
Idh3a-PD	0.867243526099679	-2.057
Hsdl2-PA	1.59881890229891	-2.289
Polr3F-PB	2.12227335769387	3.127
Cpr64Ad-PB	0	NA
eEF1delta-PB	0.805237085270394	-3.066
Gug-PJ	1.79087226995912	-1.899
Mcm6-PA	0.814824302884273	-1.433
ATPCL-PD	1.38918988218268	-2.927
scra-PB	2.28314860622561	-2.364
trr-PD	0.406230938256628	-0.644
lgs-PA	1.43944086834197	-1.94
Prp5-PA	0.34113898136443	-0.663
Ulp1-PA	1.47251188011201	-2.017
Mtpalpha-PB	0.816359811238034	-1.406
Rexo5-PA	1.90846809909523	-2.768
Mtor-PA	2.02838668340919	-2.165
Hsc70Cb-PG	1.400588032771	-2.752
CG4751-PA	1.01021644671354	-1.731
CG13084-PA	1.01110528584568	2.67
CG13083-PB	0	NA
aralar1-PF	0.725075650961896	-1.466
porin-PB	0.820616559295306	-2.628
nesd-PA	1.05461355451698	-1.756
RpL30-PC	0.385570640329354	1.185
eEF5-PB	0.903831700105622	-2.583
Dbp80-PE	0.734831342705453	-1.593
Hsc70-5-PA	0.925793022661667	-2.57
Idh3b-PB	1.08550489284609	-2.076
Bap170-PA	1.88546507399576	-2.119
ND-51-PB	0.75370950693736	-1.461
GlyRS-PC	2.07803181859495	-2.552
brm-PE	2.03899883195602	-2.322
apolpp-PD	0.933809043765109	-2.516
peb-PB	0.465094132923223	-0.579
CG1785-PA	0.691532486533072	1.808
pont-PA	1.63688934605574	-1.887
path-PA	0.690012112769269	-2.261
Gapdh2-PA	1.26620380563043	-2.468
Marf1-PD	1.47500394039297	-1.555
Gs1-PD	1.06001066594984	-1.966
CG4119-PB	0.737958004194197	-1.306
ValRS-PC	1.12111782071037	-1.687
Rpn6-PB	0.538939590224024	-1.661
Rpn7-PA	0.705896130971172	-2.144
CG14712-PA	1.15509873996008	-1.529
heph-PY	0.610866355985883	-1.247
Bap111-PA	1.9146558965785	-2.388
Usp10-PA	0.483445456755613	-0.943
Cbp80-PB	0.588435173473451	-1.446
enok-PB	0	NA
CG33217-PA	0.906513175550804	-1.372
RpS16-PB	0.491470011698886	-0.712
Hpr1-PA	0.0930294998140191	-0.277
CG5174-PO	0.455753435271768	-1.404
Nup153-PD	1.46908603308142	-1.713
Nup43-PA	0.984539228376349	-2.323
Nnp-1-PA	0.315832810539878	-0.591
Prosalpha1R-PA	0.288658094731068	-0.602
UQCR-Q-PC	0.567396728377199	-2.292
SerRS-PA	0.724554345969241	-1.712
CG6712-PA	0.591436639665453	1.397
CG8677-PB	1.09016166415097	-1.187
Ctf4-PA	1.51878289050961	-2.264
mAcon1-PB	1.18637858590073	-1.824
Rpn9-PB	0.403489552017096	-0.75
CG42232-PB	1.68204504338409	-1.726
Cp190-PA	1.6479323438396	-1.713
PolA1-PA	0.657784645569164	-0.87
Ppn-PE	0.38780347335074	0.973
TfIIFalpha-PA	0.296057668251744	0.724
ATPsyndelta-PA	0.527935756204787	-2.221
Tlk-PG	1.11227644552911	-1.418
Dek-PB	0.552867871994005	-1.177
CG13627-PA	0	NA
GlyP-PA	0.968348802679416	-2.196
CG4901-PA	0.66012639517046	-1.495
bur-PB	0.500254099200758	-1.014
sno-PB	1.06561513666631	1.384
Pen-PA	1.01049300695678	-2.153
Lam-PC	1.19279724634608	-2.148
CG15561-PA	0.465828010740795	0.894
ATPsynF-PA	0.627895135762283	-1.867
eIF3e-PA	0.654885354837532	-0.983
alt-PG	1.05343539301604	-1.868
Ctr9-PB	1.03231445658677	1.375
Sf3b2-PA	1.03426528621997	-1.193
CG1622-PA	1.02195467883194	2.069
Gp93-PA	0.649675599085952	-2.105
eEF1beta-PC	0.412731410145358	-1.318
alphaCOP-PB	0.751533341412774	-1.305
eIF3m-PB	0.704223829330106	-2.097
CG15160-PA	0.284248118841754	0.444
spen-PA	0.456747581595073	-0.925
Pcf11-PD	1.17311304862656	-1.342
Atpalpha-PA	0.558657626435561	-1.579
kis-PC	1.37429254133437	-1.526
RtcB-PA	0.574216262285275	-1.404
Mccc2-PA	1.40885878572954	2.044
Mfap1-PA	0.266422071266826	0.413
LeuRS-PA	0.661543107960273	-1.638
ArgRS-PA	0.628845657055189	-1.204
CG7920-PC	0.953015408426406	-1.036
Pp2A-29B-PD	0.768407071140472	-2.024
Mcm5-PA	1.12425586795184	-1.645
Brr2-PA	0.85497274364235	-1.467
upSET-PA	0.699987661949836	-1.062
shi-PN	0.777314736762791	-1.343
mor-PA	1.09078265994122	-1.63
sls-PP	0.0103426516231392	0.03
Aldh-PB	0.759357662935037	-1.99
gammaTub37C-PB	0.815954530157268	-1.537
CG8858-PA	0.928790934142354	-1.232
Tctp-PB	0.794020608748705	-1.983
pzg-PA	1.38705124861052	-1.697
Hrb87F-PE	0.148001229616354	-0.283
Tpr2-PD	0.684158073635403	-1.558
Nup50-PA	1.07969104205666	-1.193
CG17168-PA	0.421393334690044	0.526
TER94-PA	0.910329400268633	-1.954
CG9346-PA	0.545989634237298	-0.772
Srp68-PA	0.756177951301882	-1.943
mub-PE	0.00856015336922929	-0.016
Clbn-PC	0.285071276789834	-0.807
UQCR-C1-PA	0.428769970990554	1.359
Mybbp1A-PA	0.699130723029115	-1.4
CG8036-PB	1.01309974254081	-1.883
tsr-PA	0.899327277286311	-1.916
PyK-PB	0.80721991150556	-1.913
Smr-PG	0.97326454758308	-1.175
CG42724-PK	1.18334270595112	-1.909
UQCR-C2-PA	0.555838522643285	-0.934
OstDelta-PA	0.560923694542015	-1.363
bon-PC	1.29226073744146	-1.55
CG3902-PA	0.892830408044207	-1.876
Ars2-PA	1.13634476410506	-1.447
Rpn3-PB	0.648504209828092	-1.759
IntS3-PA	0.000911889354425509	-0.002
dec-PA	0.587249907453348	-1.871
Usp7-PB	0.770202753563961	-1.802
AIMP2-PA	0.423890719502844	-0.828
CG9674-PG	1.26932251657346	-1.663
l(2)37Cb-PA	0.788341864743744	-1.29
LanB1-PA	0.373553484724707	-1.007
AspRS-PC	0.988478189958613	-1.847
CG13097-PA	0.0292233198851862	0.06
Mpcp2-PC	0.429201111951647	-1.16
Sf3b1-PA	1.16795839678932	-1.314
CG2875-PA	0.314823121859601	0.441
ATPsynbeta-PC	0.564233330007331	-1.798
AP-2alpha-PB	0.45840253603494	-0.945
Mhc-PG	0.566742663902557	-1.785
CG1416-PA	0.934881337644996	-1.785
eIF3b-PA	0.585817955479616	-1.583
Nab2-PA	1.40668335617917	-1.78
RpL15-PE	0.414970394778382	0.67
CG5913-PA	0.774838351786591	1.276
Ogdh-PJ	0	NA
scny-PD	0.899502976416416	-1.4
exu-PD	0.595876781839054	-1.412
Cand1-PA	0.800567922007095	-1.705
zip-PA	0.987541999785553	-1.341
poe-PB	0.066017857984641	-0.13
psq-PO	0.173627192054758	0.39
Sin3A-PG	0.878611872305967	-1.033
RnrL-PA	0.902570187114493	-1.552
ND-42-PB	0.511293642201128	-1.147
e(y)3-PC	1.30162364748283	-1.686
TyrRS-PA	0.463229385710949	-1.164
peng-PA	0.224640007890299	-0.584
ThrRS-PD	0.916666185827558	-1.676
Hlc-PB	0.629283966327912	-1.311
Polr2A-PA	0.00319357171108209	-0.008
CG33303-PB	0.476964589531293	-1.546
CG13850-PB	0.0815844240009409	-0.246
CG14230-PA	0.373831022819951	-0.651
CG11563-PA	0.375431013848854	-1.64
pit-PB	0.556011134814419	-1.026
woc-PB	0.624446299308148	-0.994
Spf45-PA	0.00921823977948747	0.031
mus201-PD	0.78557078327231	-1.056
Rpt4-PB	0.675857117676953	-1.618
MED1-PA	0.703290943824397	-1.116
CG8289-PA	0.951333726553059	1.612
osa-PD	1.12473837040899	-1.388
CG12301-PA	0.501162408547664	1.61
mEFTu1-PB	0.6124879120571	-1.451
CG1354-PF	0.409970803920839	-1.361
CG5033-PA	0.276497863403846	0.565
Sf3a1-PA	1.07809112907364	-1.28
yl-PB	0.710441814788755	-1.589
Hsc70-3-PD	0.79156670603383	-1.401
vas-PA	0.737882472075165	-1.583
vkg-PC	0.0302140232912065	-0.117
Mcad-PA	1.16772317751173	-1.249
Su(var)2-HP2-PA	0.594291736270557	0.755
Phb2-PE	0.752317833014889	-1.382
MEP-1-PD	0.872850478088453	-0.978
Dp1-PD	0.764130059229839	-1.499
hyx-PA	0.156680558580327	0.316
CkIalpha-PA	0.495359666594566	-0.997
AsnRS-PA	0.835709913227872	-1.546
east-PE	1.09452545454856	-1.231
Rpt3-PB	0.516402576742524	-1.485
LanB2-PA	0.339998184884223	-0.958
Capr-PB	0.503340694464906	-1.518
deltaCOP-PA	0.421294333164512	-1.351
l(2)k09848-PA	0.283092095048252	0.399
RpS15-PA	0.461750474407073	-1.5
alphaTub67C-PA	0.81125061179308	-1.499
CG10576-PC	1.11585877844435	-1.495
RpS9-PA	0.37882008180314	-1.195
Nup154-PC	0.395321954168136	-0.702
RpS10b-PD	0.629472847407699	-1.486
Chro-PE	0.890210262537428	-1.01
CG7208-PA	0.307518111925522	-0.5
CG1703-PB	0.58093505533322	-0.806
Saf-B-PB	0.961942838669635	-1.243
Chc-PF	0.564129685377085	-1.217
Trx-2-PA	0.699084238807251	-1.468
128up-PA	0.552860581677287	-0.914
trol-PAO	0.0406347733947097	-0.16
tral-PH	0.510111659878304	-1.177
Nulp1-PA	1.08705252834481	-1.453
Prp39-PB	1.04340608295454	-1.443
Ns3-PA	0.00950091211808876	0.031
CG9281-PD	0.656358466241301	-1.225
eIF4H1-PD	0.544281791541563	-1.431
CHOp24-PA	0.64141172684532	-1.428
Mtpbeta-PA	0.839963877616204	-1.279
hfp-PA	0.943860409356346	-1.392
Larp7-PA	0.496412489025951	-0.792
Nlp-PB	0.686965272032297	-1.417
mip120-PB	0.856568601895173	-1.054
Act57B-PA	0.384889062483009	-0.56
alphaTub84D-PA	0.638186068915137	-1.271
CtBP-PD	0.141831748501395	-0.371
CG15356-PA	0.387539654244667	-0.988
eIF5B-PF	0.169249896151283	-0.432
eIF3c-PB	0.656245880727959	-1.007
Prp3-PA	0.690091887909954	-0.859
clu-PA	0.724902043602313	-1.377
betaTub56D-PB	0.756954258165308	-1.335
gfzf-PB	0.869667840006054	-1.151
26-29-p-PA	0.628685306851491	-1.161
Surf6-PA	0.252638772108537	0.823
HBS1-PB	0.730682765881291	-1.363
scaf6-PA	0.845747404628394	-1.103
Zn72D-PD	0.357369213405686	-0.613
eIF3i-PA	0	NA
Vha68-2-PD	0.580204127724431	-1.183
FASN1-PC	0.984558926789716	-1.093
eIF3k-PA	0.654367534466652	-1.139
msk-PA	0.500176191118385	-1.346
CG30122-PC	0.63901638896817	-1.078
piwi-PB	0.569767194497004	-0.89
egg-PA	0.0654465584367584	0.15
CG32344-PA	0.0306595365563043	-0.097
su(w[a])-PA	0.835639410273105	-1.338
Jabba-PC	0.569620786719379	-1.337
RpS13-PB	0.542007954732748	-1.334
trol-PAK	0.0994281183582036	-0.389
Nelf-A-PB	0.0576954374971907	-0.103
Imp-PM	0.823213846944055	-1.132
p47-PA	0.619227795114942	-0.917
Tom70-PA	0.422818521349185	-1.054
Srp72-PA	0.438291029288054	-1.323
Tapdelta-PA	0.763704892434091	-1.323
GluProRS-PA	0.600460394134879	-1.118
Nap1-PB	0.688103163079086	-1.115
CG18178-PA	0.520003698826097	1.317
eEF1gamma-PA	0.591990645201673	-1.315
FLASH-PA	1.09906505441048	-1.236
RpS11-PC	0.391889419058491	-0.574
bor-PA	0.479603203807556	-1.292
CG1910-PA	0.959592701107091	-1.291
Ran-PB	0.754415038042441	-1.207
scu-PA	0.706825127574562	-1.125
gammaCOP-PD	0.616272219589307	-1.067
CCT5-PA	0.640139864087981	-1.028
CG8611-PB	0.016374344249003	0.042
Cp1-PC	0.728786833107553	-1.26
RpS25-PA	0.410527826711902	-1.258
Hsp83-PB	0.658441635064009	-1.252
ScsbetaA-PC	0.638598196015718	-1.205
mahe-PC	0.631049440192026	-1.052
ct-PA	0	NA
eIF2alpha-PB	0.477394207699803	-0.91
simj-PE	0	NA
eIF2gamma-PD	0.561520940995684	-1.011
RpS17-PB	0.593604097421428	-1.227
RpLP0-PB	0.38283237233413	-1.214
RpL9-PC	0.246685566751335	-0.385
zormin-PJ	0.302294154097831	-0.545
CG7728-PA	0.179214442749379	0.327
eIF3a-PD	0.585761230597473	-1.124
mbm-PA	0.0245355172303054	-0.088
Naa15-16-PA	0.550546748965439	-1.05
CG5728-PA	0.475800231172959	-0.888
Nopp140-PE	0.0457648736296238	-0.173
fs(1)h-PG	0.473485359920762	-0.674
blw-PA	0.681774252569734	-1.045
Dsp1-PF	0.127687001458864	0.198
me31B-PA	0.576928698361005	-0.957
Top2-PA	0.733575666093655	-0.937
Ndf-PB	0.291092130270908	-0.607
His4:CG33891-PA	0.308386358927982	-0.979
Mi-2-PB	0.681447524123757	-0.806
Non1-PB	0.261475338531311	0.404
LysRS-PA	0.293310545849984	-0.735
CCT4-PA	0.559566699442548	-1.056
Yp3-PA	0.703546086164691	-1.161
Set1-PC	0.396201321402939	-0.689
Slmap-PA	0.724779200113889	-1.156
l(2)37Cc-PB	0.280926631215638	-0.923
puf-PH	0.142277838815511	0.296
Klp10A-PA	0.438058639836994	-1.076
CG17233-PC	0.315678889665394	-0.543
smid-PA	0.433788376089299	-0.782
Tudor-SN-PB	0.508153008162673	-0.979
polybromo-PA	0	NA
l(1)G0020-PA	0.361026400485763	-0.595
CCT1-PB	0.689602830905087	-1.054
eIF3l-PA	0.429214763380521	-0.739
RpLP2-PA	0.318636996285303	-0.971
Jasper-PA	0.248654524875139	-0.575
Uba1-PA	0.427329102154238	-1.126
eIF3h-PB	0.375280425890608	-0.767
pho-PB	0.191729931925214	0.301
nudC-PB	0.547272488068075	-0.954
Rpn2-PB	0.394449641384118	-1.04
alpha-PheRS-PA	0.219928785757873	-0.634
CG10600-PB	0.808319602255764	-1.106
ATPsyngamma-PB	0.602453466603282	-0.934
stwl-PC	0.358296705950402	0.496
l(3)80Fj-PA	0.412818029193769	-1.057
CCT3-PD	0.595971842669908	-0.946
beag-PA	0.0311342005321236	-0.064
RpL26-PC	0.301642087148367	-1.084
RpS19a-PE	0.658225493627707	-1.08
tacc-PK	0.465788279073182	-1.032
Paics-PA	0.547356563901498	-0.906
NO66-PB	0.440839854093967	-0.697
Cwc25-PA	0.0632289740527389	-0.112
CG14894-PB	0.35180349018716	-0.53
CG6066-PA	0.555493347926065	-1.054
CG31712-PA	0.639366642266645	-1.051
Gnf1-PA	0.230988063339682	-0.423
lost-PA	0.561477744720319	-0.854
Pdhb-PD	0.626548408641057	-1.012
CG9776-PA	0.406280740930966	-0.527
His2Av-PB	0.444745774963543	-1.046
nito-PC	0.699531040739127	-1.046
E(bx)-PH	0.0680452634283543	0.113
Droj2-PE	0.264919289527022	-1.036
CG2926-PA	0.200754109484414	-0.313
cg-PL	0.0573441651559046	-0.103
Swim-PB	0.233538669292251	-1.034
Pep-PB	0.422565995046408	-1.032
otu-PB	0.498078758863222	-0.873
RpL10Ab-PA	0.481918991065512	-0.975
r-PA	0.351523086824002	-0.939
Nsun2-PA	0.0994844171719464	-0.203
CCT6-PA	0.494430722829636	-0.937
CG5645-PA	0.0807733310742954	0.147
Rpt1-PA	0.528717385745075	-0.862
htk-PD	0.387937140646447	-0.531
DCP1-PB	0.388440990441648	-0.663
RpL11-PA	0.462525204008626	-0.723
CCT2-PA	0.48217291987424	-1.008
vig2-PB	0.680409717228511	-1.008
Sec61alpha-PB	0.524150192154077	-0.724
LanA-PA	0.0513479446385033	-0.113
Iswi-PB	0.565898373493559	-0.995
CG10077-PD	0.315319324612506	-0.662
Ns1-PA	0.186923713270907	0.476
wapl-PA	0.517705671349173	-0.776
dom-PE	0.0455607032413134	0.076
Taf3-PA	0.324930668180765	-0.423
Rpn5-PA	0.676322685150455	-0.936
CG6015-PA	0.678070538418391	-0.963
eEF1alpha1-PA	0.574438718451454	-0.937
tud-PA	0.450767137865919	-0.975
l(3)07882-PA	0.0868847050986675	0.172
Hsp26-PB	0.399238860884004	-0.842
CycT-PB	0.362067096025904	-0.471
BicC-PB	0.15147946723907	-0.442
RpS3-PB	0.433355839884206	-0.717
Rnp4F-PD	0.526228459577814	-0.742
hyd-PB	0.200781138983818	-0.305
CG8635-PB	0.0527438555653348	-0.096
RpL19-PB	0.260306639523615	-0.863
pix-PB	0.213490558636032	-0.651
eIF4G1-PB	0.483960149824636	-0.764
Pdha-PC	0.517446111910762	-0.846
eIF3g1-PA	0.607712214716847	-0.951
Nacalpha-PD	0.22820585588206	-0.876
Hrb27C-PA	0.339751316578938	-0.89
Acn-PC	0.11384002856975	-0.183
IleRS-PD	0.406035434978557	-0.813
Edc3-PB	0.461278133706157	0.728
Col4a1-PA	0.12680924082913	-0.449
CG7183-PB	0.573879454056865	-0.717
RpL13-PC	0.306407052474073	-0.934
Hsc70-4-PA	0.53581265614656	-0.934
CG11417-PA	0.162701777524506	0.371
sta-PF	0.40999134310589	-0.912
RpS4-PB	0.335483818854548	-0.531
Rack1-PA	0.500505093972433	-0.658
D1-PA	0.415730644383278	0.539
Srp54-PA	0.443636340399678	-0.577
Kap-alpha3-PC	0.394960461132948	-0.735
ctrip-PA	0.369243019905037	0.601
Dhx15-PB	0.462076309200152	-0.814
CG13185-PD	0.388259808990107	-0.614
Sam-S-PH	0.314427355751811	-0.903
eRF3-PD	0.456284746021313	-0.802
RpL7-PB	0.347068131118029	-0.896
RpS3A-PA	0.397078571886871	-0.595
CG1737-PB	0.139101366773351	-0.223
RpS7-PE	0.377046544199658	-0.881
RpS28b-PA	0.425192791514675	-0.878
Rpt5-PA	0.0126158500141493	-0.038
eIF4A-PD	0.470755389873809	-0.869
RpS18-PB	0.496016173731261	-0.867
SF2-PB	0.548135306443706	0.866
hts-PP	0.510403302192838	-0.79
CG9246-PA	0.255449255490298	-0.403
tea-PE	0.554114608159254	-0.864
CG2199-PB	0.147087330402138	-0.246
CG3335-PA	0.168472679415179	-0.379
Zasp52-PF	0	NA
RpL7-like-PC	0.116031034304974	-0.249
Pitslre-PC	0.0333075086761402	0.07
RpL36-PA	0.293914153322492	-0.854
Hcf-PA	0.205241143994314	-0.317
Non3-PA	0.0273232151981777	0.071
eIF3d1-PB	0.413258244473471	-0.632
snRNP-U1-70K-PC	0.104833133059456	0.169
sesB-PC	0.608517426814436	-0.816
Rcd1-PB	0.277623357985642	0.385
MED26-PB	0.549836989085037	-0.659
larp-PD	0.272299286952351	-0.621
Hel25E-PC	0.512826259962564	-0.827
Scsalpha1-PA	0.468773941489357	-0.739
eEF2-PA	0.466454296225744	-0.693
MetRS-PA	0.259966709573649	-0.6
RAF2-PB	0.180992617847521	-0.256
sqd-PB	0.441672744211618	-0.813
bel-PB	0.320863305496234	-0.812
Ref1-PA	0.263261456211695	-0.731
RpL10-PC	0.404844182374465	-0.622
RpL5-PA	0.250864539054224	-0.407
Yp1-PA	0.132192104497593	-0.229
CG7839-PA	0.257756708000096	-0.802
Ssrp-PA	0.342408305912759	0.522
CCT7-PA	0.375697376240487	-0.68
His1:CG31617-PA	0.109526053037775	0.503
Ip259-PB	0.0939211920776387	-0.284
Spt5-PA	0.047847414140129	-0.091
CG5800-PA	0.0823489972866511	-0.144
Rtf1-PB	0.444292528200784	-0.56
aub-PA	0.417002091150757	-0.656
RpL23-PA	0.377353142116415	-0.603
nocte-PA	0.282067086043942	-0.766
Yp2-PA	0.425238111089776	-0.765
CG43346-PA	0.0684738375507513	-0.117
eIF4E1-PE	0.358522121660575	-0.743
Cpsf6-PA	0.0703719479843274	-0.113
RpS20-PA	0.322593635459045	-0.565
Sc2-PA	0.472736891305614	-0.69
RpL27-PB	0.0826408728799132	0.137
Aatf-PA	0.261606357808993	-0.379
CG6340-PB	0.182151208628816	0.298
Cdk12-PB	0.537051994585353	-0.672
Top1-PA	0.550887240879797	0.731
RpS15Aa-PA	0.383201852187071	-0.605
Usp14-PB	0.0995267416482419	-0.179
Mat1-PA	0.354839958597741	-0.664
CG11808-PA	0.619128409140087	-0.721
RpS29-PA	0.0841166416101932	-0.336
tyf-PI	0.163174835535069	-0.34
RpL35A-PA	0.156792582449344	-0.272
Bx42-PA	0.191792539269305	-0.281
Rrp6-PC	0.0890233405789019	-0.254
Slu7-PA	0.432304230166807	-0.569
CG11555-PA	0.158807646170748	-0.414
RpS2-PB	0.285669821051801	-0.489
sle-PB	0.0449783899410377	-0.08
CG6937-PA	0.187188079667404	0.478
CG6843-PA	0.143724425801662	-0.264
Txl-PA	0.249373366637987	0.418
RpL14-PA	0.267545362791615	-0.668
Gyf-PG	0.269378394574454	-0.495
RpL4-PA	0.22081700670558	-0.658
RpL27A-PA	0.266868245249462	-0.547
RpL7A-PD	0.198207314416875	-0.482
CG1789-PA	0.0987668399107393	-0.504
CG11444-PB	0.482633717794618	0.641
RpL23A-PB	0.196837157081631	-0.643
RpL12-PB	0.387631993908589	-0.608
ncm-PA	0.159044849360042	-0.239
CG7974-PA	0.304006665385432	-0.492
RnpS1-PA	0.0173922738896984	0.032
Nmt-PA	0.265400808013278	-0.401
CG4038-PA	0.12429263981884	-0.623
CG13096-PA	0.195070897336268	0.291
U2af50-PB	0.358478000758494	0.599
RpL18-PC	0.259543039354201	-0.406
RpA-70-PA	0.281428065737183	-0.435
CG6621-PA	0.260965992118783	-0.378
RpS24-PA	0.178732117224004	-0.293
Rm62-PA	0.206260658383599	-0.416
CG33332-PA	0.210497411466701	-0.291
CG1965-PA	0.0953674274955885	-0.158
RpS12-PB	0.339714663994229	-0.588
Nup358-PB	0.0866725649185177	-0.156
Nup214-PA	0.315540739802045	-0.583
Fcp1-PB	0.292817796571846	-0.578
nop5-PA	0.113531948975475	-0.191
CCT8-PA	0.000866194988805899	0.002
RpL18A-PA	0.10572930794825	-0.181
CG11180-PA	0.247762348619186	-0.508
cup-PB	0.312500468361333	-0.56
CG10324-PA	0.43540115600861	-0.556
dre4-PA	0.298544013468366	0.51
RpL3-PH	0.280904821209592	-0.415
CG6686-PA	0.302365243386448	-0.401
CG1677-PA	0.212429938401412	-0.309
row-PC	0.0388157203099959	-0.067
CG8939-PA	0.379381490100261	0.538
Ciz1-PA	0.0269500029745705	0.046
Fmr1-PG	0	NA
CG31510-PA	0.40822551223199	-0.529
CG9213-PB	0.407177279791121	-0.527
CG9667-PA	0.288154824555112	-0.51
HIPP1-PA	0.394831406264098	-0.525
CG2691-PB	0.165093577885351	0.434
RpL24-PB	0.244170328542442	0.336
pAbp-PB	0.271962272042206	-0.506
CG32409-PA	0.0405541386204834	-0.084
Fkbp39-PA	0.0890981407725964	0.171
Prp40-PA	0.185372429650172	-0.286
RpL31-PA	0.113556260135721	-0.228
Ns2-PA	0.117220652054794	-0.201
Rs1-PB	0.271110458717997	0.48
Echs1-PA	0.00969578357692069	0.038
RpS6-PB	0.136275930071803	-0.222
SF1-PA	0.311339602781838	0.439
CG8833-PA	0.277448667072462	-0.387
wupA-PA	0.181853316250125	0.284
B52-PM	0.132170377890099	-0.214
RpL13A-PB	0.261670216274487	-0.374
Nipped-B-PF	0.244275497194957	0.356
CG5808-PA	0.250891624153838	-0.467
CG15019-PB	0.113549716858975	-0.342
SERCA-PF	0.297173178356898	-0.398
Spt6-PB	0.308475329139923	-0.425
Fib-PA	0.180438166630103	-0.327
CG8545-PA	0.250549547351331	0.419
RpL6-PB	0.279869981437866	-0.419
RpS14b-PB	0.181921778412874	-0.298
Nop60B-PF	0.186139378470974	0.337
Nop56-PA	0.0290448402075968	-0.068
mask-PC	0.123632838601248	0.292
cactin-PB	0.111006559819305	-0.214
RpS27A-PA	0.00253965202628105	-0.005
RpS27-PB	0.219352231247877	-0.326
Mtr4-PA	0.010207732012928	-0.018
PCB-PI	0.240193882855648	-0.357
CG1542-PA	0.13960814425183	0.363
RpL36A-PB	0.0684048447938047	0.121
RpL8-PA	0.160260260643413	-0.252
Mccc1-PA	0.197437865272419	-0.296
RpL22-PA	0.165708840946198	-0.27
Rpt2-PB	0	NA
cora-PA	0.0825003195902598	-0.188
CG10333-PA	0.00395588380284965	0.007
RpL28-PF	0.155785903711512	-0.289
RpL21-PB	0.112858321197923	-0.181
RpS23-PA	0.164527898702701	-0.267
Atx2-PB	0.162948765179761	-0.299
ytr-PB	0.200273857976201	0.298
snama-PA	0.122462168094816	-0.204
CG4069-PA	0.0708310954875906	0.12
Caper-PA	0.0620874605044188	0.126
CG18428-PA	0.193568343875084	0.273
pea-PA	0.135308652953181	-0.27
RpS21-PF	0.113473066329516	-0.233
Moca-cyp-PA	0.0668490916002285	-0.128
CG12608-PA	0.167234099330177	0.248
lig-PK	0.0609744763091064	-0.119
Hcs-PC	0.0687291094292144	-0.112
Srrm234-PF	0.0391101141485955	0.066
Srrm1-PA	0.119997523910979	-0.182
RpS8-PC	0.0144614412064369	0.024
CG5815-PA	0	NA
Brd7-9-PA	0.137000958692502	0.21
mod-PC	0.0925988517157297	-0.209
His2B:CG33868-PA	0.0791023158555526	-0.206
RpL17-PD	0.0702737025892653	-0.125
Rbp1-like-PB	0.0269964001161444	0.048
spn-E-PA	0.0511953677113985	0.149
Cp38-PB	0.0254171587988484	-0.045
Prp4k-PC	0.0705506747359459	-0.109
ACC-PA	0.00623396322887652	0.011
Gdh-PA	0	NA
CG7065-PA	0	NA
CG16935-PB	0	NA
rhea-PF	0	NA
Afg3l2-PA	0	NA
CG16753-PA	0	NA
Khc-PA	0	NA
